# Supplementary material for: Functional and health promoting inherent attributes of Enterococcus hirae F2 as a novel probiotic isolated from the digestive tract of the freshwater fish Catla catla
Source: PeerJ. 2017 Mar 15;5:e3085. doi: 10.7717/peerj.3085 (PMC5356477; doi:10.7717/peerj.3085)
Supplement: Supplemental Information 1 [file peerj-05-3085-s001.xlsx]

## Sheet: Bile Salt tolerance
Bile salt tolerance
	OD at 560 nm
0.002	1.738
	1.63
	1.712
Mean	1.69333
SD	0.0563678
0.004	1.52
	1.51
	1.489
Mean	1.50633
SD	0.0158219
0.006	0.91
	0.912
	0.997
Mean	0.939667
SD	0.0496622
0.008	0.65
	0.623
	0.611
Mean	0.628
SD	0.019975
0.01	0.392
	0.39
	0.389
Mean	0.390333
SD	0.00152753

## Sheet: Acid tolerance
Acid tolerance	Survival %
	pH - 2	pH - 3	pH - 4
2 hrs.	44.41	59.67	76.34
	43.12	57.67	75.12
	42.22	58.23	74.18
4 hrs.	26.77	47.41	47.74
	25.23	46.11	46.72
	24.5	47.05	48.65
6 hrs.	12.77	21.67	27.77
	11.22	20.11	26.57
	10.34	22.09	25.45
	Mean values
	pH - 2	pH - 3	pH - 4
2 hrs.	43.25	58.5233	75.2133
4 hrs.	25.5	46.8567	47.7033
6 hrs.	11.4433	21.29	26.5967
	SD
SD	pH - 2	pH - 3	pH - 4
2 hrs.	1.10077	1.03176	1.08302
4 hrs.	1.15884	0.671218	0.965522
6 hrs.	1.2303	1.04326	1.16023

## Sheet: Antibacterial activity
Antibacterial activity
	E.coli (cm)	S.aureus(cm)	S.typhi(cm)	Pseudomonas spp.(cm)
	1.6	1.4	1.1	0.8
	1.59	1.3	1.09	0.7
	1.57	1.4	1.01	0.75
Mean	1.58667	1.36667	1.06667	0.75
SD	0.0152753	0.057735	0.0493288	0.05

## Sheet: Antioxidant activity
		Antioxidant activity
				L-ascorbic acid (1 mg/ml)	Intact cell of Enterococcus hirae F2	Cell free extract of Enterococcus hiraeF2
			% Inhibition	0.6723	0.4723	0.3045
				0.6645	0.465	0.2923
				0.6778	0.4712	0.3066
			Mean	0.6684	0.46865	0.2984
			SD	0.00551543	0.00516188	0.0086267

## Sheet: %hydrophobicity and aggregation
	% Hydrophobicity	% Aggregation
Xylene	0.387	0.284
	0.375	0.299
	0.397	0.265
Mean	0.386333	0.282667
SD	0.0110151	0.0170392
n - hexadecane	0.344	0.222
	0.359	0.216
	0.362	0.207
Mean	0.355	0.215
SD	0.00964365	0.00754983

## Sheet: Survive under GI tract
	2 hours	4 hours	6 hours
	% survival
2 hours	44.41
	43.42
	42.21
Mean	43.3467
SD	1.10183
4 hours	26.77
	25.24
	24.67
Mean	25.56
SD	1.08596
6 hours	12.77
	10.88								2 hours	4 hours	6 hours
	11.67							%survival	43.34	25.56	11.77
Mean	11.7733
SD	0.949228							SD	1.1	1.08	0.94
